# Supplementary material for: Development and Validation of a Prognostic Signature for Malignant Pleural Mesothelioma
Source: Front Oncol. 2019 Feb 15;9:78. doi: 10.3389/fonc.2019.00078 (PMC6384238; doi:10.3389/fonc.2019.00078)
Supplement: Table S2 — The completed dataset of 19 genes for COX. [file Table_2.XLS]

## Sheet: geo.others.multiInput1
	futime	fustat	CALB2	KRT5	WT1	PDPN	PTGS2	CTNNB1	EMX2	CD34	PTEN	DPP4	MET	AQP1	CALB2	EGFR	PGF	MSLN	HTRA1	NTS	KRT19
GSM49564	6	1	354.3	631.4	23.05	189.933	118.7	500	3.7	59.3	80.8667	37.8333	372.7	146.05	354.3	83.2	249.95	234.9	2536.9	3.2	2611.2
GSM49566	17.2	1	253.2	930.6	130.65	30.7667	60.6	793.3	2	146.2	120.9	20.5	152.775	393.7	253.2	57.05	326.1	139.4	286.5	17.5	616.5
GSM49567	15.7	1	854.8	443.8	263.2	45.2333	39.3	541.9	3.6	104.5	120	34	534.975	466.6	854.8	66.5333	438.75	323.3	927.2	35.9	1432.8
GSM49568	9	1	1213.8	422.4	147.35	30.3667	28.6	507.2	0.9	96.7	220.7	63.4333	539.4	532.05	1213.8	52.05	328	232.4	242	4.3	1489.8
GSM49569	4.3	1	662.4	616	225.1	85.2333	77.6	725.3	3.6	130.5	114.733	34.4667	119.05	388.45	662.4	43.7833	340.4	359.2	844.2	24.8	2683.9
GSM49570	3.2	1	277.4	136.2	95.2	43.7667	97.9	475.6	8.3	106.3	102.8	35.2333	204.825	171.2	277.4	77	1106.3	3.2	462.7	7.4	127.1
GSM49571	11.1	1	478.4	424	205.05	36.2667	515.2	615.8	3.1	77	167.033	76.2333	521.5	429.85	478.4	41.6667	279.25	119.7	295	33.3	1164.9
GSM49572	38.9	0	1396.8	131.5	503.4	64.5333	154.9	1035.7	2.8	102	139.5	24.7667	673.575	945.55	1396.8	71.7167	253.35	317	384.8	21.2	1620.7
GSM49573	36.1	0	438.8	135.4	211.55	122.2	112.9	450.2	7.8	119.7	155.667	76.5333	269.25	583.25	438.8	42.2	712.7	216.2	622.2	11.1	239.7
GSM49574	34.7	1	1741	328.1	846.7	180.4	133.9	561.6	2.2	136.6	116.067	203.533	432.6	1586.25	1741	39.2167	210.6	1203.1	986.4	55.5	1392.1
GSM49575	34.3	0	1337.3	233.6	103.45	55.8333	4.6	271.2	2.4	88.5	74.5	139.967	434.2	470.6	1337.3	43.7667	605.15	449.1	1290.9	16.2	1304.6
GSM49576	16.5	1	81	38.8	1243.45	68.5333	36.5	822.1	14.7	123.1	121.367	58.1	55.125	91.45	81	34.1167	258.6	26.7	655.3	45.6	840.6
GSM49577	36.6	0	334.8	550.5	184.85	37.9	165	974	1.1	116.8	130.3	13.7667	216.975	1269.75	334.8	31.8667	456.25	87	558	53.3	987.6
GSM49578	9.2	1	1149	516.6	548.4	177.467	52.8	525.6	8.2	69.8	138.8	76.7333	190.225	1668.25	1149	48.5167	193.15	396.6	536.6	2.3	2749.4
GSM49579	6.4	1	410.7	462.5	240.85	65.6	102.8	984.9	10.9	101.6	80.7	66.4667	207.625	394.3	410.7	35.3167	264.85	103.1	1232.9	6.5	1426.8
GSM49580	7.5	1	640.2	609.2	239	184.2	71.1	354.9	1.8	113.6	202.433	140.633	430.125	3395.85	640.2	66.35	304.5	322.6	593	12.9	3075.6
GSM49581	28.3	1	646.1	654.7	228.4	55.1333	90.8	468.8	7.6	79.2	157.7	45.8333	930.3	1157.85	646.1	65.4333	303.25	780.9	639.3	4.9	3351.6
GSM49582	35.4	0	1408.3	1089.4	378.9	296.1	32.7	413.7	1.5	74.4	163.6	106.167	630.725	2824.2	1408.3	40.2833	233.6	966.6	1006.8	7.3	3724.7
GSM49583	6.8	1	210.6	154.5	98.7	36.1	322.1	583.9	3.5	222.4	90.9333	38.9333	134.9	339.1	210.6	69.7167	369.5	11	425.4	61.3	114
GSM49584	14.3	1	1319.4	693.5	488	117.667	31.4	711.1	1.8	58.8	140.833	186.067	658.05	1027.05	1319.4	74.95	238	430.7	878	6.6	2493.7
GSM49585	33.1	1	876.9	704.7	443	140.033	27.1	1213.6	1.8	72.9	121.2	24.5	245.4	522.05	876.9	27.2167	87.65	457.5	258.4	6	1938.6
GSM49586	18.9	1	895.5	1468.1	90.05	27.3333	180.4	785.4	17.4	107.9	163.733	23.7667	113.775	1046.35	895.5	32.6333	316.8	126.8	646.8	30.6	1961.7
GSM49587	30.4	0	1121.8	424.9	313.4	31.1333	85.3	695	3	90.4	138.2	42.5333	595.475	141.65	1121.8	28.8667	169.05	575.8	411.8	61.6	1231.4
GSM49588	12.9	1	648.8	48.9	628.65	191.167	85.3	983.7	2.9	107.6	179.267	186.467	282.45	843.95	648.8	38.9667	153.9	203.2	616.7	8.6	1055.4
GSM49589	2.5	1	402.7	48.5	114.8	56.1667	62.9	570.3	14	135.9	127.533	14.6667	169.725	125.85	402.7	42.1	167.2	70.1	409.5	4.6	649.2
GSM49590	16.7	1	132.8	5.2	24.1	76.5	7.1	551.8	6.7	93.8	129.833	225.1	80.975	145.9	132.8	31.5167	332.4	7.4	2569.6	11.5	118.6
GSM49591	4.6	1	1281	222.4	424.6	212.5	74.1	607.5	2.3	75.9	113.7	215.633	389.15	2938.7	1281	39.75	203.95	382.2	1040.2	20.1	1398.8
GSM49592	5.7	1	1652.5	1143	743.25	228.867	43.8	717	1.5	71	89.7	26.8	660.85	1535.7	1652.5	40.95	140.35	676.8	742.8	2.5	2033.4
GSM49593	13.8	0	323.2	691.7	159.25	54.8667	62.5	663.8	14.8	116.7	135.367	15.6667	117.825	408.1	323.2	35.4667	414.45	70	441.6	2	1524.2
GSM49594	21	1	284	53.8	212.95	42.8	81.8	816.8	1.9	173	120.2	87.5	41.35	380.1	284	36.0167	323.95	65.9	482.5	26.5	314.6
GSM49595	14.4	1	212.7	45.8	276.5	32.3	83.7	834.7	3.8	144	110.967	85.8667	69.625	466.7	212.7	35.5	299.85	116.6	551.1	13.6	457
GSM49596	24.8	0	1141.2	1018.5	126.55	43.5667	45.8	603.4	4	110.8	94.5333	29.6	159.175	1112.5	1141.2	52.25	343.1	297.3	747.1	3	2379.7
GSM49597	0.8	1	310.2	118.4	20.35	23.9667	66.6	442.6	20.8	127.5	119.8	91.8667	93.525	137	310.2	76.65	720.35	8.9	764.6	42.7	126.1
GSM49598	5.3	1	372.6	932.9	430.9	33.5	32.4	1087.2	8.6	102.4	167.5	96.5667	205.5	983.6	372.6	24.6667	321.1	729.8	578.8	20.6	2248.3
GSM49599	12.2	1	1126.8	824.1	245.2	162.467	72.4	603	11	128.7	102.233	99.2667	476.325	1111.85	1126.8	51.65	203.95	646.6	1021.6	15.8	2150.7
GSM49600	8.7	1	456.9	1562.1	218.55	40.2667	12.4	604.8	1.7	88.4	120.133	24.6	643.875	2059.05	456.9	75.55	212.95	203.7	266.9	2.6	2661.3
GSM49601	16.4	1	382.6	240.3	194.3	27.7333	113.2	1498.3	1.4	120.5	139.833	50.2333	269.675	564.5	382.6	28.9333	124.3	138.2	780	24.7	1136.9
GSM49602	7.9	1	429.8	75.2	115.95	64.3333	30.2	774.6	4	145	119.167	84.7333	265.2	776.8	429.8	44.9833	232.55	131.3	790.3	8.2	1255.5
GSM49603	8.1	1	333.3	78	113.4	102.4	41	655.2	3.6	105.6	101.333	80.8667	294.1	653.25	333.3	32.5833	299.15	193.2	853.3	17.1	1925.8
